# Supplementary material for: Analysis of Thrombophilia Test Ordering Practices at an Academic Center: A Proposal for Appropriate Testing to Reduce Harm and Cost
Source: PLoS One. 2016 May 13;11(5):e0155326. doi: 10.1371/journal.pone.0155326 (PMC4866738; doi:10.1371/journal.pone.0155326)
Supplement: S2 Dataset — (XLSM) [file pone.0155326.s002.xlsm]

## Sheet: Year to Date
Total Number of Patients Testing Ordered For	#REF!	% Testing Approved	#REF!	Total Individual Test Ordered	#REF!	Average Per Month	#REF!	Conservative Savings Based on Individual Test Canceled W/ Triage	#REF!
Total Number of Patients Testing Approved	#REF!	% Testing Canceled	#REF!	Total Individual Test Approved	#REF!	Average Approved Per Month	#REF!
Total Number of Patients Testing Cancelled	#REF!			Total Individual Test Canceled	#REF!	Average Canceled Per Month	#REF!
Neuro	#REF!	Neuro % Total Testing	#REF!	Total Neurology Approved	#REF!	Neurology % Approved	#REF!
Neurosurgery	#REF!	Neurosurgery % Total Testing	#REF!	Total Neurosurgery Approved	#REF!	Neurosurgery % Approved	#REF!
Neurology Department Total Test	#REF!	Neurology Department % Total Testing	#REF!	Total Neurology Department Approved	#REF!	Neurology Department % Approved	#REF!
Testing Trends							% By Month
2015	Total Test	Approved Test	Canceled Test				2015	% Approved	% Canceled
January	22	5	17				January	0.227273	0.772727
February	19	4	15				February	0.210526	0.789474
March	20	8	12				March	0.4	0.6
April	19	7	12				April	0.368421	0.631579
May	16	3	13				May	0.1875	0.8125
June	14	4	10				June	0.285714	0.714286
July	#REF!	#REF!	#REF!				July	#REF!	#REF!
August	#REF!	#REF!	#REF!				August	#REF!	#REF!
September	#REF!	#REF!	#REF!				September	#REF!	#REF!
October	#REF!	#REF!	#REF!				October	#REF!	#REF!
November	#REF!	#REF!	#REF!				November	#REF!	#REF!
December	#REF!	#REF!	#REF!				December	-	-
Total Individual Tests Approved		% of approved
Lupus	#REF!	#REF!
ACL	#REF!	#REF!
B2GP	#REF!	#REF!
PC	#REF!	#REF!
PS	#REF!	#REF!
AT	#REF!	#REF!
F8	#REF!	#REF!
APTS	#REF!	#REF!
APCR	#REF!	#REF!
APT	#REF!	#REF!
Total Tests	#REF!

## Sheet: January
	Approved	5	% Total Approved	0.227273
	Canceled	17	% Total Canceled	0.772727
	Pending	-	Total Neuro Orders	4	Total Neurology Approved	2
	Non-thrombophilia	8	Total Neurosurgery Orders	2	Total Neurosurgery Approved	0
	Total Thrombophilia	22
January In-house Patients										Total Individual Tests Ordered					Total Individual Tests Canceled
Date Ordered	Patient's Name	MRN	Test Ordered	Ordering/Authorizing:	Dept.	Physicians E-mailed:	Approved/Canceled:			Lupus	48	Total Tests	119		Lupus	28	Total Tests	84
2015-12-30			Lupus		IM		Approved			ACL	27				ACL	18
2015-01-24			Lupus		IM/Pulm		Approved			B2GP	9				B2GP	3
2015-01-25			ACL, B2GP, Lupus		IM		Approved			PC	7				PC	7
2015-01-26			F9, Lupus, vWF, ACL, B2GP		Neuro		Approved			PS	18				PS	18
2015-01-26			Lupus, ACL		Neuro		Approved			AT	2				AT	2
2015-01-06			AT		BMT		NT			F8	4				F8	4
2015-01-07			PC, PS, vWFA		Neurosurgery		Canceled			APTS	3				APTS	3
2015-01-07			Lupus		Heme-Onc		Canceled			APCR	1				APCR	1
2015-01-12			F5				NT			APT	3				APT	3
2015-01-12			F10				NT
2015-01-13			F10		IM		NT
2015-01-14			PC		CVTS		Canceled
2015-01-15			Lupus, PC, PS		IM		Canceled			Total Individual Tests Approved
42020			PC, PS		Pulm		Canceled			Lupus	20	Total Tests	35
2015-01-19			F10		IM		NT			ACL	9
2015-01-16			F8, vWFA, vWFAg		Heme-Onc/IM		Canceled			B2GP	6
2015-01-19			PC, PS		Heme-Onc		NT			PC	0
2015-01-13			APTS		IM/Pulm		Canceled			PS	0
2015-01-21			ACL, vWFA		H and L transplant		Canceled			AT	0
2015-01-22			F8		IM/Cardio		NT			F8	0
2015-01-22			ACL		Neuro		Canceled			APTS	0
2015-01-22			ACL, PC, PS, AT, F8, APCR, Lupus, vWFA		Neurosurgery		Canceled			APCR	0
2015-01-25			Lupus		IM		Canceled			APT	0
2015-01-25			Lupus, ACL, B2GP		IM/Pulm		Canceled
2015-01-26			Lupus		IM		Canceled
2015-01-29			Lupus, ACL		Neuro		Canceled
2015-01-27			F8		IM		NT
2015-01-28			ACL, APTS		Pulm		Canceled
2015-01-28			APTS		IM		Canceled
2015-01-30			PC, PS		IM		Canceled
1

## Sheet: February
	Approved	4	% Total Approved	0.210526
	Canceled	15	% Total Canceled	0.789474
	Pending	-	Total Neuro Orders	3	Total Neurology Approved	1
	Non-thrombophilia	6	Total Neurosurgery Orders	1	Total Neurosurgery Approved	0
	Total Thrombophilia	19
February In-house Patients										Total Individual Tests Ordered					Total Individual Tests Canceled
Date Ordered	Patient's Name	MRN	Test Ordered	Ordering/Authorizing:	Dept.	Physicians E-mailed:	Approved/Canceled:	Comment		Lupus	56	Total Tests	151		Lupus	40	Total Tests	112
2015-02-04			F10				NT			ACL	39				ACL	30
2015-02-04			Lupus				Canceled			B2GP	30				B2GP	21
2015-02-04			AT, Lupus, PC, PS, ACL, B2GP				Canceled			PC	4				PC	3
2015-02-01			AT				Canceled			PS	9				PS	6
2015-02-01			F10				NT			AT	4				AT	4
2015-02-07			ACL, B2GP, APTS		IM/Pulm		Canceled			F8	1				F8	1
2015-02-07			Lupus		Pulm		Canceled			APTS	7				APTS	6
2015-02-07			ACL, B2GP, Lupus		Cardiology/IM		Canceled			APCR	1				APCR	1
2015-02-07			ACL, AT, APT, Lupus		Neuro		Canceled			APT	9				APT	8
2015-02-05			ACL, APTS		Gen Surg		Canceled
2015-02-09			F10		IM/HemeOnc		NT
2015-02-09			ADAMTS13		Apheresis		NT
2015-02-10			ACL, Lupus, B2GP		Pulm		Approved			Total Individual Tests Approved
2015-02-14			ACL, APTS B2GP, APT, Lupus		Neuro		Approved			Lupus	16	Total Tests	40
2015-02-16			ACL, APTS, B2GP, APCR, Lupus		Heme/Onc		Canceled			ACL	9
2015-02-16			ACL, B2GP, Lupus		IM		Canceled			B2GP	9
2015-02-17			APTS		GI/Pulm		Canceled			PC	1
2015-02-18			F7		IM/Pulm		NT			PS	3
2015-02-22			ACL, Lupus		Neurosurgery		Canceled			AT	0
2015-02-25			Lupus, PC, PS		IM		Approved			F8	0
2015-02-24			F8		Heme/Onc		NT			APTS	1
2015-02-24			Lupus, ACL, B2GP, APTS		IM/Pulm		Canceled			APCR	0
2015-02-25			ACL, APTS, B2GP		Neuro		Canceled			APT	1
2015-02-27			ACL, B2GP, Lupus		Heme/Onc		Approved
2015-02-28			AT, APT, Lupus, PC, PS		Pulmonary		Canceled
	1

## Sheet: March
	Approved	8	% Approved	0.4
	Canceled	12	% Canceled	0.6
	Pending	-	Total Neuro Orders	5	Total Neurology Approved	3
	Non-thrombophilia	9	Total Neurosurgery Orders	1	Total Neurosurgery Approved	1
	Total Thrombophilia	20
March In-house Patients										Total Individual Tests Ordered					Total Individual Tests Canceled
Date Ordered	Patient's Name	MRN	Test Ordered	Ordering/Authorizing:	Dept.	Physicians E-mailed:	Approved/Canceled:			Lupus	64	Total Tests	172		Lupus	32	Total Tests	81
2015-03-03			ACL, Lupus		Neuro		Approved			ACL	42				ACL	18
2015-03-04			Lupus, ACL, B2GP				Canceled			B2GP	33				B2GP	12
2015-03-06			vWFag				NT			PC	6				PC	4
2015-03-10			ACL, Lupus		Neuro		Canceled			PS	12				PS	6
2015-03-10			F8, F9, F11, F13, vWFA, vWAg, vWFM		Hospitalist		NT			AT	2				AT	1
2015-03-10			Factor VIII inhibitor				NT			F8	5				F8	5
2015-03-11			ACL, APTS, B2GP, Lupus		Neuro		Approved			APTS	6				APTS	2
2015-03-11			SRA		Anesthesiology		NT			APCR	2				APCR	1
2015-03-11			ACL, APTS, B2GP, Lupus		Neuro		Approved			APT	7				APT	2
2015-03-12			ACL, Lupus		Internal Med		Canceled
2015-03-12			ACL, AT, Lupus, B2GP		Neurosurgery		Approved
2015-03-12			PC		Pulmonary		Canceled
2015-03-12			Lupus		Hematology		Canceled			Total Individual Tests Approved
2015-03-16			APCR, F8		Neuro		Canceled			Lupus	32	Total Tests	91
2015-03-17			vWFM, vWFA, vWFAg		Heme		NT			ACL	24
2015-03-18			ACL, B2GP, APT, reptilase, Lupus, APCR, PC, PS, VWFA		Cardio		Approved			B2GP	21
2015-03-23			Lupus, ACL, APTS, B2GP		PM&R		Canceled			PC	2
2015-03-23			PC, PS, Lupus, B2GP, ACL		Pulmonary		Canceled			PS	6
2015-03-23			Lupus, F2, F5, PC, PS, ACL, APTS, B2GP		Ob/Gyn		Approved			AT	1
2015-03-23			vWFA				NT			F8	0
2015-03-24			ACL, B2GP		Pulmonary		Canceled			APTS	4
2015-03-25			Lupus, PTX, PTTX, VTTX, TT		Heme		Canceled			APCR	1
2015-03-25			APTS		Digest & Liver		Canceled			APT	5
2015-03-26			F5, F8		Digest & Liver		NT
2015-03-27			AT, F8, Lupus, PC, PS		IM		Canceled
2015-03-27			ACL, APTS, B2GP, Lupus		IM		Approved
2015-03-31			Lupus, ACL, B2GP		Derm		Approved
2015-03-31			ADAMTS13		Family Med		NT
2015-03-31			vWFA, vWFAg, F8, CBA		Pulmonary		NT
1

## Sheet: April
	Approved	7	% Approved	0.368421
	Canceled	12	% Canceled	0.631579
	Pending	-	Total Neuro Orders	4	Total Neurology Approved	2
	Non-thrombophilia	10	Total Neurosurgery Orders	3	Total Neurosurgery Approved	1
	Total Thrombophilia	19
April In-house Patients										Total Individual Tests Ordered					Total Individual Tests Canceled
Date Ordered	Patient's Name	MRN	Test Ordered	Ordering/Authorizing:	Dept.		Approved/Canceled:	Comment		Lupus	52	Total Tests	171		Lupus	24	Total Tests	86
2015-04-01			ADAMTS13, Lupus, PC PS, ACL, B2GP		Pulmonary		Approved			ACL	39				ACL	18
2015-04-02			AT, APCR, F8, Lupus, PC, PS, ACL, APTS, B2GP		Neurosurgery		Approved			B2GP	33				B2GP	15
2015-04-05			ACL, APTS, B2GP, Lupus, PC, PS		Pulmonary		Approved			PC	8				PC	5
2015-04-05			B2GP, Lupus, ACL				Approved			PS	24				PS	15
2105-04-10			ACL, B2GP, Lupus		Cardiology		Approved			AT	2				AT	1
2015-04-21			Lupus, ACL		Neuro		Approved			F8	2				F8	1
2015-04-29			APT, ACL, B2GP, APTS, Lupus		Neuro		Approved			APTS	8				APTS	5
2015-04-02			APTS		Family Med		Canceled			APCR	3				APCR	2
2015-04-06			ADAMTS13				NT			APT	9				APT	6
2015-04-07			F10				NT
2015-04-08			ADAMTS13		Heme		NT
2015-04-08			APCR, APT, PC, PS, F8, vWFA, TT, reptilase, ACL, Lupus, B2GP, PTS, PT		Neurosurgery		Canceled
2015-04-09			AT, APCR, PC, PS		Neurosurgery		Canceled			Total Individual Tests Approved
2015-04-09			Lupus, ACL, B2GP		Heme		Canceled			Lupus	28	Total Tests	85
2015-04-10			APTS		IM		Canceled			ACL	21
2015-04-11			F10		Pulmonary		NT			B2GP	18
2015-04-17			Lupus, ACL, APTS, B2GP		IM		Canceled			PC	3
2015-04-17			ACL, Lupus		Pulmonary		Canceled			PS	9
2015-04-20			Lupus, ACL, B2GP		OB/Gyn		Canceled			AT	1
2015-04-20			PC, PS		Neuro		Canceled			F8	1
2015-04-25			PC, PS		IM		Canceled			APTS	3
2015-04-25			ADAMTS13		Pulmonary		NT			APCR	1
2015-04-27			F10		IM		NT			APT	3
2015-04-29			F2				NT
2015-04-29			Lupus, PC, PS, ACL, APTS, B2GP, APT		Emergency		Canceled
2015-04-29			F10		IM		NT
2015-05-04			ADAMSTS13		IM		NT
2015-04-24			APTS		Neuro		Canceled
2015-04-21			F7		IM		NT
1

## Sheet: May
	Approved	3	% Approved	0.1875
	Canceled	13	% Canceled	0.8125
	Pending	-	Total Neuro Orders	1	Total Neurology Approved	0
	Non-thrombophilia	5	Total Neurosurgery Orders	1	Total Neurosurgery Approved	0
	Total Thrombophilia	16
May In-house Patients										Total Individual Tests Ordered					Total Individual Tests Canceled
Date Ordered	Patient's Name	MRN	Test Ordered	Ordering/Authorizing:	Dept.	Physicians E-mailed:	Not Approved:	Comment		Lupus	32	Total Tests	105		Lupus	24	Total Tests	73
2015-05-05			Lupus		Family		Canceled			ACL	27				ACL	18
2015-05-05			F10		Neurosurgery		NT			B2GP	21				B2GP	12
2015-05-11			F8		IM		Canceled			PC	4				PC	3
2015-05-12			ACL, B2GP		IM		Approved:			PS	12				PS	9
2015-05-15			F10A		Cardiology		NT			AT	2				AT	1
2015-05-18			Lupus, APCR, F8, PC, PS, ACL, B2GP		IM		Canceled			F8	2				F8	2
2015-05-18			ACL		IM		Canceled			APTS	3				APTS	2
2015-05-18			Lupus, ACL, B2GP		IM		Canceled			APCR	2				APCR	2
2015-05-18			ACL, B2GP, Lupus		Pulm		Approved			APT	3				APT	2
2015-05-19			AT, PC, PS, APTS, ACL		IM		Canceled
2015-05-19			APTS		IM		Canceled
2015-05-19			Lupus		Pulm		Canceled
2015-05-19			Lupus		Pulm		Canceled			Total Individual Tests Approved
2015-05-20			PAI-1		IM		Canceled			Lupus	8	Total Tests	32
2015-05-20			F9		Thoracic surgery		NT			ACL	9
2015-05-26			ACL, B2GP		CVTS		Canceled			B2GP	9
2015-05-26			APCR, Lupus, PC, PS, B2GP		Pulm		Canceled			PC	1
2015-05-26			F10		Gyn/Onc		NT			PS	3
2015-05-26			F9		CVTS		NT			AT	1
2015-05-26			AT, Lupus, PC, PS, ACL, APTS, B2GP		IM		Approved			F8	0
5/26/15			ACL		Neuro		Canceled			APTS	1
										APC	0
										APT	1
1

## Sheet: June
	Approved	4	% Approved	0.285714
	Canceled	10	% Canceled	0.714286
	Pending	0	Neurology Dept., Total Orders	3	Total Neurology Approved	1
	Non-thrombophilia	2	Dept. Neurosurgery, Total Orders	0	Total Neurosurgery Approved	0
	Total Thrombophilia	14
June In-house Patients										Total Individual Tests Ordered					Total Individual Tests Canceled
Date Ordered	Patient's Name	MRN	Test Ordered	Ordering/Authorizing:	Dept.	Physician E-mailed:	Approved/Canceled:	Comment		Lupus	44	Total Tests	113		Lupus	32	Total Tests	83
2015-06-01			Lupus, ACL, APTS, B2GP		cardiovascular surgery		Canceled			ACL	33				ACL	27
2015-06-01			Lupus, PC, PS		IM		Approved			B2GP	21				B2GP	15
2015-06-03			Lupus, ACL, APTS, B2GP, APT		Neuro		Canceled			PC	2				PC	1
2015-06-03			Lupac, ACL, APTS, B2GP, APT		Neuro		Approved			PS	6				PS	3
2015-06-05			F10		Pulm		NT			AT	0				AT	0
2015-06-05			ACL, APTS		IM		Canceled			F8	0				F8	0
2015-06-05			ACL		cardiology		Canceled			APTS	7				APTS	5
2015-06-07			Lupus, ACL		Neuro		Canceled			APC	0				APCR	0
2015-06-16			vWFA, vWFag		cardiology		NT			APT	7				APT	5
2015-06-16			ACL, B2GP, Lupus, PC, PS		Pulm		Canceled
2015-06-16			ACL, B2GP, APTS, APT, Lupus		Heme		Approved
2015-06-10			Lupus				Approved
2015-06-18			Lupus,ACL, APTS, B2GP		Pulm		Canceled			Total Individual Tests Approved
2015-06-18			Lupus, ACL, APTS, B2GP		Hospitalist		Canceled			Lupus	12	Total Tests	30
2015-06-22			Lupus		Heme/Onc		Canceled			ACL	6
2015-06-22			Lupus, ACL		Pulm		Canceled			B2GP	6
										PC	1
										PS	3
										AT	0
										F8	0
										APTS	2
										APC	0
										APT	2
1

## Sheet: Sheet1
Neuro			AT
Neurosurgery			APCR
IM			ACL
Heme-Onc			ADAMTS13
Pulm			APT
Cardio			APTS
Rheum			B2GP
Derm			F5
			F7
			F8
Approved			F9
Canceled			F10
NT-Approved			Fibrinogen
NT-Canceled			FV Leiden
Pending			Lupus
			PC
			PGM
			PS
			Reptilase
			SRA
			Thrombin Time
			vWFA
			vWFAg
			vWFM
			Other (Please Include in Comments)

## Sheet: Jan-June
Lupus	296	74			Lupus	116	29
ACL	207	69			ACL	78	26
B2GP	147	49			B2GP	69	23
PC	31	31			PC	8	8
PS	81	27			PS	24	8
AT	11	11			AT	3	3
F8	9	9			F8	1	1
APTS	102	34			APTS	33	11
APC	9	9			APC	2	2
APT	76	38			APT	24	12
FVL		101			FVL	101	101
PTGM		1			PTGM	1	1
Tests Ordered in EPIC		453			Tests Approved in EPIC		225
					Tests performed in lab	460
					Total cost of testing / month	7666.67
Total Thrombophilia Patients	110
Total Thrombophilia canceled	79
Total Thrombophilia approved	31
